# Supplementary material for: Insights Into the Ecological Role of Pseudomonas spp. in an Ant-plant Symbiosis
Source: Front Microbiol. 2021 Feb 1;12:621274. doi: 10.3389/fmicb.2021.621274 (PMC7882492; doi:10.3389/fmicb.2021.621274)
Supplement: Supplementary file 1 [file Data_Sheet_1.xlsx]

## Sheet: Sheet1
Host ID	Location	GPS coordinates	Plant	Sample	Strain ID	Bacteria	Nitrogen
						(16S rRNA)	fixation
2935	Itatiaia National Park	S 22o26’759” W 44o36’434”	Cecropia pachystachya Trécul.	Azteca sp. ant	ICBG 1870	Pseudomonas sp.	Yes
2935	Itatiaia National Park	S 22o26’759” W 44o36’434”	Cecropia pachystachya Trécul.	Azteca sp. ant	ICBG 1871	Pseudomonas sp.	Yes
2935	Itatiaia National Park	S 22o26’759” W 44o36’434”	Cecropia pachystachya Trécul.	Azteca sp. egg	ICBG 1872	Pantoea sp.	No
2935	Itatiaia National Park	S 22o26’759” W 44o36’434”	Cecropia pachystachya Trécul.	Cecropia parenchyma	ICBG 1301	Pseudomonas sp.	Yes
2935	Itatiaia National Park	S 22o26’759” W 44o36’434”	Cecropia pachystachya Trécul.	Cecropia sp. parenchyma	ICBG 1873	Methylobacterium sp.	No
2935	Itatiaia National Park	S 22o26’759” W 44o36’434”	Cecropia pachystachya Trécul.	Cecropia parenchyma	ICBG 1869	Rhizobium sp.	No
2935	Itatiaia National Park	S 22o26’759” W 44o36’434”	Cecropia pachystachya Trécul.	Cecropia parenchyma	ICBG 1903	Bacillus sp.	No
2935	Itatiaia National Park	S 22o26’759” W 44o36’434”	Cecropia pachystachya Trécul.	Fungal patches	ICBG 2092	Streptomyces sp.	No
2935	Itatiaia National Park	S 22o26’759” W 44o36’434”	Cecropia pachystachya Trécul.	Fungal patches	ICBG 2094	Streptomyces sp.	No
2935	Itatiaia National Park	S 22o26’759” W 44o36’434”	Cecropia pachystachya Trécul.	Fungal patches	ICBG 2093	Streptomyces sp.	No
2940	Itatiaia National Park	S 22 o26’706” W 44 o36’573”	Cecropia pachystachya Trécul.	Azteca sp. ant	ICBG 1874	Rhizobium sp.	No
2940	Itatiaia National Park	S 22 o26’706” W 44 o36’573”	Cecropia pachystachya Trécul.	Azteca sp. ant	ICBG 1877	Stenotrophomonas sp.	No
2940	Itatiaia National Park	S 22 o26’706” W 44 o36’573”	Cecropia pachystachya Trécul.	Azteca sp. ant	ICBG 1878	Methylobacterium sp.	No
2940	Itatiaia National Park	S 22 o26’706” W 44 o36’573”	Cecropia pachystachya Trécul.	Azteca sp. ant	ICBG 1879	Methylobacterium sp.	No
2940	Itatiaia National Park	S 22 o26’706” W 44 o36’573”	Cecropia pachystachya Trécul.	Azteca sp. ant	ICBG 1876	Pantoea sp.	No
2940	Itatiaia National Park	S 22 o26’706” W 44 o36’573”	Cecropia pachystachya Trécul.	Fungal patches	ICBG 1882	Stenotrophomonas sp.	No
2940	Itatiaia National Park	S 22 o26’706” W 44 o36’573”	Cecropia pachystachya Trécul.	Fungal patches	ICBG 1883	Stenotrophomonas sp.	No
2940	Itatiaia National Park	S 22 o26’706” W 44 o36’573”	Cecropia pachystachya Trécul.	Fungal patches	ICBG 1875	Rhizobium sp.	No
2940	Itatiaia National Park	S 22 o26’706” W 44 o36’573”	Cecropia pachystachya Trécul.	Fungal patches	ICBG 1881	Pseudomonas sp.	Yes
2940	Itatiaia National Park	S 22 o26’706” W 44 o36’573”	Cecropia pachystachya Trécul.	Azteca sp. egg	ICBG 1884	Methylobacterium sp.	No
2939	Itatiaia National Park	S 22 o26’769” W 44 o36’607”	Cecropia glaziovii Snethl.	Azteca sp. ant	ICBG 1886	Pantoea sp.	No
2939	Itatiaia National Park	S 22 o26’769” W 44 o36’607”	Cecropia glaziovii Snethl.	Azteca sp. ant	ICBG 1887	Rhizobium sp.	No
2939	Itatiaia National Park	S 22 o26’769” W 44 o36’607”	Cecropia glaziovii Snethl.	Azteca sp. ant	ICBG 1885	Streptomyces sp.	No
2939	Itatiaia National Park	S 22 o26’769” W 44 o36’607”	Cecropia glaziovii Snethl.	Azteca sp. ant	ICBG 1904	Actinomadura sp.	No
2938	Itatiaia National Park	S 22o27’050” W 44o36’833”	Cecropia pachystachya Trécul.	Azteca sp. ant	ICBG 1890	Pantoea sp.	No
2938	Itatiaia National Park	S 22o27’050” W 44o36’833”	Cecropia pachystachya Trécul.	Azteca sp. ant	ICBG 1888	Acinetobacter sp.	No
2938	Itatiaia National Park	S 22o27’050” W 44o36’833”	Cecropia pachystachya Trécul.	Azteca sp. ant	ICBG 1892	Acinetobacter sp.	No
2938	Itatiaia National Park	S 22o27’050” W 44o36’833”	Cecropia pachystachya Trécul.	Azteca sp. ant	ICBG 1893	Acinetobacter sp.	No
2938	Itatiaia National Park	S 22o27’050” W 44o36’833”	Cecropia pachystachya Trécul.	Fungal patches	ICBG 1891	Raoultella sp.	No
2938	Itatiaia National Park	S 22o27’050” W 44o36’833”	Cecropia pachystachya Trécul.	Fungal patches	ICBG 1894	Bacillus sp.	No
2938	Itatiaia National Park	S 22o27’050” W 44o36’833”	Cecropia pachystachya Trécul.	Fungal patches	ICBG 2101	Streptomyces sp.	No
2938	Itatiaia National Park	S 22o27’050” W 44o36’833”	Cecropia pachystachya Trécul.	Fungal patches	ICBG 2100	Streptomyces sp.	No
2938	Itatiaia National Park	S 22o27’050” W 44o36’833”	Cecropia pachystachya Trécul.	Azteca sp. ant	ICBG 2096	Streptomyces sp.	No
2938	Itatiaia National Park	S 22o27’050” W 44o36’833”	Cecropia pachystachya Trécul.	Azteca sp. ant	ICBG 2095	Actinomadura sp.	No
2938	Itatiaia National Park	S 22o27’050” W 44o36’833”	Cecropia pachystachya Trécul.	Azteca sp. ant	ICBG 2098	Actinomadura sp.	No
2938	Itatiaia National Park	S 22o27’050” W 44o36’833”	Cecropia pachystachya Trécul.	Fungal patches	ICBG 2102	Actinomadura sp.	No
2938	Itatiaia National Park	S 22o27’050” W 44o36’833”	Cecropia pachystachya Trécul.	Azteca sp. ant	ICBG 2099	Actinomadura sp.	No
2938	Itatiaia National Park	S 22o27’050” W 44o36’833”	Cecropia pachystachya Trécul.	Cecropia parenchyma	ICBG 2104	Rhizobium sp.	No
2938	Itatiaia National Park	S 22o27’050” W 44o36’833”	Cecropia pachystachya Trécul.	Cecropia. parenchyma	ICBG 2103	Rhizobium sp.	No
Cecropia species vouchers were deposited at the Herbarium of the Department of Biology under accession SPFR #17.774, SPFR#17.775, SPFR #17.777 (Cecropia pachystachya Trécul.) and SPFR #17.776 (Cecropia glaziovii Snethl.).
